# Supplementary material for: Comprehensive overview of the global pharmacogenetic and functional variability in NUDT15
Source: Hum Genomics. 2026 Apr 4;20:68. doi: 10.1186/s40246-026-00959-2 (PMC13069803; doi:10.1186/s40246-026-00959-2)
Supplement: Supplementary file 1 — Supplementary material 1. Table 1. Aggregated country-specific NUDT15 allele frequencies with 95% confidence intervals and 95% prediction intervals. [file 40246_2026_959_MOESM1_ESM.xlsx]

## Sheet: aggregated_frequencies_wide_PI
Country	Number_of_Studies	Total_N	Pooled_*3 (95% confidence intervals; 95% prediction intervals)	Pooled_*5 (95% confidence intervals; 95% prediction intervals)	Pooled_*6 (95% confidence intervals; 95% prediction intervals)	Pooled_*9 (95% confidence intervals; 95% prediction intervals)
Australia	2	603	0.0307 (0.0190-0.0467; 0.0169-0.0444)	-	-	-
Bangladesh	2	270	0.0722 (0.0455-0.1073; 0.0413-0.1030)	-	-	-
Barbados	1	96	0.0000 (0.0000-0.0385; 0.0000-0.0000)	-	-	-
Benin	1	50	0.0000 (0.0000-0.0713; 0.0000-0.0000)	-	-	-
Botswana	1	47	0.0000 (0.0000-0.0756; 0.0000-0.0000)	-	-	-
Brazil	5	544	0.0354 (0.0225-0.0539; 0.0198-0.0509)	-	-	-
Burkina Faso	1	33	0.0000 (0.0000-0.1043; 0.0000-0.0000)	-	-	-
Cameroon	1	26	0.0000 (0.0000-0.1287; 0.0000-0.0000)	-	-	-
Canada	1	1083	0.0330 (0.0233-0.0446; 0.0224-0.0436)	-	-	-
Chile	2	324	0.0947 (0.0656-0.1291; 0.0628-0.1266)	-	-	-
China	33	702171	0.1145 (0.1137-0.1152; 0.1046-0.1244)	0.0133 (0.0128-0.0138; 0.0128-0.0138)	0.0410 (0.0338-0.0488; 0.0335-0.0485)	0.0110 (0.0000-0.0787; 0.0000-0.0415)
Colombia	2	162	0.0245 (0.0063-0.0530; 0.0007-0.0483)	-	-	-
Croatia	1	522	0.0040 (0.0011-0.0139; 0.0000-0.0094)	0.0000 (0.0000-0.0073; 0.0000-0.0000)	0.0000 (0.0000-0.0073; 0.0000-0.0000)	0.0000 (0.0000-0.0073; 0.0000-0.0000)
Egypt	1	150	0.0000 (0.0000-0.0250; 0.0000-0.0000)	-	-	-
England	2	201113	0.0040 (0.0037-0.0043; 0.0037-0.0043)	0.0001 (0.0001-0.0002; 0.0001-0.0001)	0.0027 (0.0025-0.0029; 0.0025-0.0029)	0.0020 (0.0018-0.0022; 0.0018-0.0022)
Ethiopia	1	142	0.0000 (0.0000-0.0263; 0.0000-0.0000)	-	0.0000 (0.0000-0.0263; 0.0000-0.0000)	-
Finland	1	32004	0.0208 (0.0193-0.0224; 0.0192-0.0224)	0.0000 (0.0000-0.0001; 0.0000-0.0000)	0.0126 (0.0114-0.0139; 0.0114-0.0138)	0.0008 (0.0005-0.0012; 0.0005-0.0011)
Gambia	1	113	0.0000 (-0.0000-0.0329; 0.0000-0.0000)	-	-	-
Germany	1	689	0.0000 (-0.0000-0.0055; 0.0000-0.0000)	-	0.0000 (-0.0000-0.0055; 0.0000-0.0000)	-
Ghana	1	26	0.0000 (0.0000-0.1287; 0.0000-0.0000)	-	-	-
Guatemala	1	144	0.0200 (0.0038-0.0492; 0.0000-0.0429)	-	-	-
India	12	4341	0.0686 (0.0613-0.0763; 0.0610-0.0761)	0.0010 (0.0003-0.0036; 0.0000-0.0024)	-	-
Italy	3	566	0.0053 (0.0018-0.0155; 0.0000-0.0113)	-	-	0.0120 (0.0000-0.0442; 0.0000-0.0354)
Japan	19	8828	0.1358 (0.1288-0.1431; 0.1287-0.1430)	0.0124 (0.0090-0.0168; 0.0086-0.0163)	0.0044 (0.0025-0.0073; 0.0021-0.0068)	0.0006 (0.0001-0.0022; 0.0000-0.0015)
Jordania	2	161	0.0032 (0.0000-0.0233; 0.0000-0.0118)	0.0000 (0.0000-0.0432; 0.0000-0.0000)	0.0000 (0.0000-0.0432; 0.0000-0.0000)	0.0000 (0.0000-0.0432; 0.0000-0.0000)
Kenya	1	99	0.0000 (0.0000-0.0374; 0.0000-0.0000)	-	-	-
Korea	10	2792	0.1100 (0.0989-0.1221; 0.0873-0.1328)	0.0107 (0.0063-0.0178; 0.0052-0.0163)	0.0079 (0.0044-0.0140; 0.0033-0.0126)	-
Lebanon	2	273	0.0036 (0.0000-0.0139; 0.0000-0.0107)	-	-	-
Malaysia	1	140	0.0679 (0.0342-0.1177; 0.0262-0.1096)	0.0070 (0.0000-0.0267; 0.0000-0.0208)	-	-
Mexico	1	1270	0.0650 (0.0523-0.0794; 0.0514-0.0786)	-	-	-
Netherlands	1	988	0.0066 (0.0028-0.0132; 0.0015-0.0116)	-	-	-
Nigeria	3	260	0.0000 (0.0000-0.0146; 0.0000-0.0000)	-	-	-
Norway	1	2855	0.0094 (0.0062-0.0133; 0.0059-0.0130)	0.0000 (0.0000-0.0013; 0.0000-0.0000)	0.0000 (0.0000-0.0013; 0.0000-0.0000)	0.0027 (0.0012-0.0051; 0.0008-0.0046)
Pakistan	1	96	0.0833 (0.0358-0.1429; 0.0280-0.1386)	-	-	-
Peru	1	85	0.1176 (0.0567-0.1891; 0.0491-0.1861)	-	-	-
Puerto Rico	1	104	0.0050 (0.0000-0.0356; 0.0000-0.0186)	-	-	-
Qatar	1	6045	0.0210 (0.0175-0.0248; 0.0174-0.0246)	-	-	-
Saudi Arabia	1	11889	0.0180 (0.0158-0.0206; 0.0156-0.0204)	0.0010 (0.0005-0.0017; 0.0004-0.0016)	-	-
Scotland	1	91	0.0000 (0.0000-0.0405; 0.0000-0.0000)	-	-	-
Serbia	1	113	0.0130 (0.0016-0.0484; 0.0000-0.0339)	0.0000 (-0.0000-0.0329; 0.0000-0.0000)	0.0000 (-0.0000-0.0329; 0.0000-0.0000)	0.0000 (-0.0000-0.0329; 0.0000-0.0000)
Sierra Leone	1	85	0.0000 (0.0000-0.0432; 0.0000-0.0000)	-	-	-
Singapore	2	329	0.1696 (0.1307-0.2113; 0.1290-0.2101)	0.0100 (0.0014-0.0426; 0.0000-0.0272)	0.0400 (0.0167-0.0875; 0.0062-0.0738)	-
Slovenia	1	146	0.0050 (0.0000-0.0256; 0.0000-0.0164)	-	-	-
South Africa	1	157	0.0000 (-0.0000-0.0239; 0.0000-0.0000)	-	-	-
Spain	1	107	0.0000 (0.0000-0.0347; 0.0000-0.0000)	-	-	-
Sri Lanka	1	670	0.0830 (0.0636-0.1053; 0.0621-0.1039)	-	-	-
Sweden	1	102	0.0196 (0.0017-0.0535; 0.0000-0.0465)	-	-	-
Syria	1	92	0.0380 (0.0112-0.0915; 0.0000-0.0771)	-	-	-
Thailand	3	353	0.1048 (0.0746-0.1380; 0.0728-0.1367)	0.0120 (0.0033-0.0421; 0.0000-0.0284)	0.0410 (0.0164-0.0753; 0.0111-0.0709)	-
Uganda	1	1989	0.0000 (-0.0000-0.0019; 0.0000-0.0000)	0.0000 (-0.0000-0.0019; 0.0000-0.0000)	0.0000 (-0.0000-0.0019; 0.0000-0.0000)	0.0000 (-0.0000-0.0019; 0.0000-0.0000)
United Arab Emirates	1	100	0.0050 (0.0000-0.0370; 0.0000-0.0188)	-	-	-
Uruguay	1	115	0.0304 (0.0089-0.0739; 0.0000-0.0618)	-	0.0130 (0.0015-0.0476; 0.0000-0.0337)	-
USA	5	415729	0.0128 (0.0124-0.0131; 0.0124-0.0131)	0.0003 (0.0002-0.0003; 0.0002-0.0003)	0.0104 (0.0101-0.0107; 0.0101-0.0107)	0.0014 (0.0013-0.0015; 0.0013-0.0015)
Vietnam	3	269	0.0762 (0.0486-0.1120; 0.0445-0.1079)	-	0.0323 (0.0126-0.0670; 0.0058-0.0589)	-
Zambia	1	41	0.0000 (0.0000-0.0857; 0.0000-0.0000)	-	-	-
