# Supplementary material for: Comprehensive overview of the global pharmacogenetic and functional variability in NUDT15
Source: Hum Genomics. 2026 Apr 4;20:68. doi: 10.1186/s40246-026-00959-2 (PMC13069803; doi:10.1186/s40246-026-00959-2)
Supplement: Supplementary file 2 — Supplementary material 2. Table 1. Frequencies of NUDT15 alleles reported by different research studies and genomic databases. [file 40246_2026_959_MOESM2_ESM.xlsx]

## Sheet: Sheet1
Authors	PMID/website	Population group	Country/Region	Patients number	*3 (rs116855232; p.R139C)	*4 (rs147390019; p.R139H)	*5 (rs186364861; p.V18I)	*6 (rs746071566; p.V18ins)	*7 (rs766023281; p.R34T)	*9 (rs746071566; del_17_18)
Afrin et al.	35289057	Oceania	Australia	423	0.0106
Moore et al.	40347484	Oceania	Australia	180	0.0778
Sarker et al.	https://www.liebertpub.com/doi/full/10.1089/regen.2022.0033	South Asia	Bangladesh	184	0.076
1KGP	26432245	South Asia	Bangladesh	86	0.064
1KGP	26432245	North America	Barbados	96	0
da Rocha et al.	34721006	Africa	Benin	50	0
da Rocha et al.	34721006	Africa	Botswana	47	0
Gomes Rodrigues et al.	32294118	South America	Brazil	146	0.012	0.004
Perini et al.	38379902	South America	Brazil	90	0.027
Perini et al.	38379902	South America	Brazil	90	0.072
Perini et al.	38379902	South America	Brazil	90	0.017
Guilherme Motta Antunes et al.	32453263	South America	Brazil	128	0.055
da Rocha et al.	34721006	Africa	Burkina Faso	33	0
da Rocha et al.	34721006	Africa	Cameroon	26	0
Kennedy et al.	38788739	North America	Canada	1083	0.033
De la Rivera Morales et al.	https://medcraveonline.com/PPIJ/nudt15-mrp4-and-the-development-of-precision-medicine-in-chile.html	South America	Chile	71	0.08
von Muhlenbrock et al.	37556121	South America	Chile	253	0.0988
Mao et al.	34660484	East Asia	China	149	0.1443
Zhang et al.	35498806	East Asia	China	675	0.131	0.001	0.014	0.014
Zhou et al.	29720126	East Asia	China	105	0.157
Wei et al.	40634300	East Asia	China	486956	0.11
Zhu et al.	29519865	East Asia	China	188	0.098		0.008	0.0159
Kong et al.	39084859	East Asia	China	45	0.133		0.011			0.011
Wang et al.	35869597	East Asia	China	547	0.155		0.02	0.085
Zhu at al	40774024	East Asia	China	286	0.0716		0.02
Zhu et al.	27604507	East Asia	China	253	0.121
Chao et al.	28570428	East Asia	China	732	0.127		0.013	0.058
Wang et al.	29491687	East Asia	China	219	0.1005
Zhao et al.	41050419	East Asia	China	571	0.1252
Wang et al.	39991480	East Asia	China	206640	0.1249		0.0133
1KGP	26432245	East Asia	China	103	0.1311
1KGP	26432245	East Asia	China	105	0.1619
1KGP	26432245	East Asia	China	93	0.0484
Su et al.	32187056	East Asia	China	70	0.1429
Xu et al.	33442476	East Asia	China	159	0.10377
Huang et al.	32062783	East Asia	China	56	0.20536
Fei et al.	29867468	East Asia	China	87	0.167
Cao et al.	32265697	East Asia	China	173	0.104
Wang et al.	34839520	East Asia	China	99	0.202
Chao et al.	34563096	East Asia	China	423	0.11466
Chen et al.	34084143	East Asia	China	1419	0.11945
Pu et al.	32969567	East Asia	China (Bai)	162	0.1821		0.0154
Zhang et al.	35498806	East Asia	China (Dai)	152	0.056	0	0.007	0.02
Zhang et al.	35498806	East Asia	China (Kirghiz)	126	0.091	0	0.004	0
Zhang et al.	35498806	East Asia	China (Uighur)	118	0.077	0	0	0.004
Correa Jimenez et al.	35431360	South America	Colombia	68	0.0294
1KGP	26432245	South America	Colombia	94	0.021
Matisic et al.	37686303	Europe	Croatia	522	0.004	0	0	0	0	0
Eltantawy et al.	https://link.springer.com/article/10.1186/s43088-023-00340-5	Middle East	Egypt	150	0
Walker et al.	30806694	Europe	England	1077	0.0037			0.0032		0.009
Li et al.	37757824	Europe	England	200036	0.00399	5e-05	0.0001	0.0027		0.00198
Mekonnen Ali et al.	37251339	Africa	Ethiopia	142	0			0
gnomAD	38057664	Europe	Finland	32004	0.0208	0	0	0.0126	0	0.0008
1KGP	26432245	Africa	Gambia	113	0
Schaeffeler et al.	30728528	Europe	Germany	689	0			0
da Rocha et al.	34721006	Africa	Ghana	26	0
Moriyama et al.	26878724	South America	Guatemala	144	0.02
Wong et al.	27095468	East Asia	Hong Kong	698	0.073
Fan et al.	34665987	East Asia	Hong Kong	145	0.0793	0	0.0034	0.0344
Grover et al.	34425754	South Asia	India	119	0.0546
Abhilasha et al.	https://www.thieme-connect.com/products/ejournals/pdf/10.1055/s-0045-1811935.pdf	South Asia	India	106	0.127
Khera et al.	30474703	South Asia	India	63	0.095
Kodidela et al.	32481505	South Asia	India	73	0.098
Singh et al.	40383916	South Asia	India	454	0.001
Pai et al.	34629890	South Asia	India	175	0.12
Mitra et al.	39078179	South Asia	India	14	0.0714
Naushad et al.	32935219	South Asia	India	2000	0.0678		0.001
Shah et al.	29470173	South Asia	India	206	0.1068
Banerjee et al.	33111378	South Asia	India	935	0.0786
Ramalingam et al.	33876659	South Asia	India	127	0.0472
Shah et al.	27416873	South Asia	India	69	0.0725
Tavano et al.	40869181	Europe	Italy	376	0.008
1KGP	26432245	Europe	Italy	107	0
Pau et al.	41300822	Europe	Italy	83	0					0.012
Suzuki et al.	27193222	East Asia	Japan	1166	0.116
Moriyama et al.	28445187	East Asia	Japan	55	0.1		0.009
Tsujimoto et al.	29967377	East Asia	Japan	138	0.1198		0.029	0.0036
Tanaka et al.	26033531	East Asia	Japan	92	0.16
Sato et al.	28670229	East Asia	Japan	160	0.1594	0	0.006	0.034
Zhao et al.	https://www.ejcped.com/article/S2772-610X(23)00004-1/pdf	East Asia	Japan	30	0.1
Tanaka et al.	40169418	East Asia	Japan	20	0.175
Tanaka et al.	35961941	East Asia	Japan	224	0.094
Kakuta at al.	26076924	East Asia	Japan	135	0.122
Makuuchi at al.	38589597	East Asia	Japan	2300	0.1	0.002
Asada et al.	26590936	East Asia	Japan	264	0.102
Suzuki et al.	27193222	East Asia	Japan	51	0.098
Jap Ref	https://w3.genome.med.kyoto-u.ac.jp/SnpDB	East Asia	Japan	1166	0.116
Tanaka et al.	28418010	East Asia	Japan	95	0.168		0.0316
Kojima et al.	29398872	East Asia	Japan	96	0.1094		0.0156	0
1KGP	26432245	East Asia	Japan	104	0.0673
Kakuta at al.	29923122	East Asia	Japan	2627	0.1958	0.003	0.0112	0.00285		0.00057
Akiyama et al.	31045285	East Asia	Japan	83	0.1265
Tsuchiya et al.	29441893	East Asia	Japan	22	0.0909
Jarrar et al.	30909691	Middle East	Jordania	85	0.006	0	0	0	0	0
Jarrar et al.	41109911	Middle East	Jordania	76	0
1KGP	26432245	Africa	Kenya	99	0
Kim et al.	28566182	East Asia	Korea	84	0.268
Yi et al.	28903549	East Asia	Korea	258	0.131	0.002	0.008	0.004
Lee et al.	29206869	East Asia	Korea	165	0.242
Kang et al.	https://pure.skku.edu/en/publications/adjustment-of-azathioprine-dose-should-be-based-on-a-lower-6-tgn-/	East Asia	Korea	167	0.1527
Yang et al.	25108385	East Asia	Korea	632	0.034
Kim et al.	28882023	East Asia	Korea	185	0.1216
Lee et al.	33804051	East Asia	Korea	83	0.0964			0.0542
Kim et al.	28277331	East Asia	Korea	920	0.113	0.004	0.011	0.005
Choi et al.	30927276	East Asia	Korea	139	0.119		0.014	0.007
Chang et al.	31446180	East Asia	Korea	159	0.0818
Zgheib et al.	27577869	Middle East	Lebanon	137	0.0036
Moradveisi et al.	31507415	Middle East	Lebanon	136	0.0036
Khoo et al.	35991642	South Asia	Malaysia	140	0.0679		0.007
Texis et al.	34091879	South America	Mexico	1270	0.065
Deenen et al.	39580429	Europe	Netherlands	988	0.00658
da Rocha et al.	34721006	Africa	Nigeria	53	0
1KGP	26432245	Africa	Nigeria	108	0
1KGP	26432245	Africa	Nigeria	99	0
Norwegian Variant Frequency Database	https://variant.norgene.no/	Europe	Norway	2855	0.009447	0	0	0	0	0.002712
1KGP	26432245	South Asia	Pakistan	96	0.0833
1KGP	26432245	South America	Peru	85	0.1176
1KGP	26432245	North America	Puerto Rico	104	0.005
Jithesh et al.	35169154	Middle East	Qatar	6045	0.021
Goljan et al.	35089958	Middle East	Saudi Arabia	11889	0.018		0.001
1KGP	26432245	Europe	Scotland	91	0
Jelovac et al.	40166472	Europe	Serbia	113	0.013	0	0	0	0	0
1KGP	26432245	Africa	Sierra Leone	85	0
Goh et al.	36210828	East Asia	Singapore	200	0.208
Sutiman et al.	29210335	East Asia	Singapore	129	0.11	0	0.01	0.04
Smid et al.	39453028	Europe	Slovenia	146	0.005
da Rocha et al.	34721006	Africa	South Africa	157	0
1KGP	26432245	Europe	Spain	107	0
Ranasinghe et al.	39334333	South Asia	Sri Lanka	670	0.083
Wahlund et al.	31635813	Europe	Sweden	102	0.0196
Muhammad et al.	38562167	Wester Asia	Syria	92	0.038
Liang et al.	26503813	East Asia	Taiwan	404	0.116
Liang et al.	26503813	East Asia	Taiwan	100	0.155
Buaboonnam et al.	31166660	East Asia	Thailand	102	0.127
Chiengthong et al.	26405151	East Asia	Thailand	82	0.085
Khaeso et al.	35016134	South Asia	Thailand	169	0.101		0.012	0.041
Samarasinghe et al.	38837390	Africa	Uganda	1989	0	0	0	0	0	0
Al-Mahayri et al.	33277594	Middle East	United Arab Emirates	100	0.005
Soler et al.	28146264	South America	Uruguay	115	0.0304	0.0043		0.013
Yang et al.	25624441	North America	USA	657	0.0266
Cook et al.	37415296	North America	USA	111	0.0314	0.008
1KGP	26432245	North America	USA	64	0.0469
1KGP	26432245	North America	USA	99	0
AllofUS	38374255	North America	USA	414798	0.012738	0.002478	0.000276	0.010396	2e-06	0.001371
Nghia et al.	35156873	East Asia	Vietnam	70	0.1357			0.0357
1KGP	26432245	East Asia	Vietnam	99	0.0606
Puangpetch et al.	32308129	East Asia	Vietnam	100	0.05			0.03
Miao at al	33846471	East Asia	West China	113	0.1238
da Rocha et al.	34721006	Africa	Zambia	41	0
